# Supplementary material for: Effectiveness of autodissemination stations containing pyriproxyfen in reducing immature Aedes albopictus populations
Source: Parasit Vectors. 2017 Mar 9;10:139. doi: 10.1186/s13071-017-2034-7 (PMC5345152; doi:10.1186/s13071-017-2034-7)
Supplement: Additional file 1: — Data generated and analysed in this study. (XLSX 23 kb) [file 13071_2017_2034_MOESM1_ESM.xlsx]

## Sheet: larvae and pupae data
Week	Treatment	treatment code	cup no	cups	no larvae	dead pupae
2	HC1	0	1	1	0	0
2	HC1	0	2	2	0	0
2	HC1	0	3	3	0	0
2	HC1	0	4	4	0	0
2	HC1	0	5	5	0	0
2	HC1	0	6	6	0	0
2	HC1	0	7	7	0	0
2	HC1	0	8	8	0	0
2	HC1	0	9	9	0	0
2	HC1	0	10	10	0	1
2	HC2	0	1	11	0	0
2	HC2	0	2	12	0	0
2	HC2	0	3	13	0	0
2	HC2	0	4	14	0	0
2	HC2	0	5	15	0	0
2	HC2	0	6	16	0	0
2	HC2	0	7	17	0	0
2	HC2	0	8	18	0	0
2	HC2	0	9	19	0	0
2	HC2	0	10	20
2	HC3	0	1	21	0	0
2	HC3	0	2	22	0	0
2	HC3	0	3	23
2	HC3	0	4	24	0	0
2	HC3	0	5	25	0	0
2	HC3	0	6	26	0	0
2	HC3	0	7	27	0	0
2	HC3	0	8	28	0	0
2	HC3	0	9	29	0	0
2	HC3	0	10	30	0	0
2	HA1	1	1	31	0	0
2	HA1	1	2	32	0	3
2	HA1	1	3	33	0	20
2	HA1	1	4	34	0	19
2	HA1	1	5	35	0	15
2	HA1	1	6	36	0	0
2	HA1	1	7	37	0	0
2	HA1	1	8	38	0	0
2	HA1	1	9	39	0	3
2	HA1	1	10	40	0	16
2	HA2	1	1	41	0	2
2	HA2	1	2	42	0	2
2	HA2	1	3	43
2	HA2	1	4	44	0	5
2	HA2	1	5	45	0	5
2	HA2	1	6	46	0	0
2	HA2	1	7	47	0	4
2	HA2	1	8	48	0	2
2	HA2	1	9	49	0	0
2	HA2	1	10	50	0	20
2	HA3	1	1	51	0	18
2	HA3	1	2	52	0	0
2	HA3	1	3	53	0	0
2	HA3	1	4	54	0	0
2	HA3	1	5	55	0	2
2	HA3	1	6	56	0	0
2	HA3	1	7	57	0	0
2	HA3	1	8	58	0	0
2	HA3	1	9	59	0	0
2	HA3	1	10	60	0	0
4	HC1	0	1	1	4	1
4	HC1	0	2	2	0	0
4	HC1	0	3	3	0	0
4	HC1	0	4	4	11	0
4	HC1	0	5	5	0	0
4	HC1	0	6	6	0	0
4	HC1	0	7	7	0	0
4	HC1	0	8	8	0	0
4	HC1	0	9	9	0	0
4	HC1	0	10	10	15	0
4	HC2	0	1	11
4	HC2	0	2	12	9	1
4	HC2	0	3	13	0	0
4	HC2	0	4	14	18	0
4	HC2	0	5	15	11	0
4	HC2	0	6	16	0	0
4	HC2	0	7	17	4	1
4	HC2	0	8	18	38	0
4	HC2	0	9	19	7	1
4	HC2	0	10	20	0	0
4	HC3	0	1	21	24	0
4	HC3	0	2	22	4	0
4	HC3	0	3	23	0	1
4	HC3	0	4	24	50	1
4	HC3	0	5	25	3	0
4	HC3	0	6	26	27	0
4	HC3	0	7	27	12	0
4	HC3	0	8	28	22	0
4	HC3	0	9	29	17	0
4	HC3	0	10	30	0	0
4	HA1	1	1	31	0	0
4	HA1	1	2	32	0	0
4	HA1	1	3	33	0	1
4	HA1	1	4	34	0	1
4	HA1	1	5	35
4	HA1	1	6	36	0	6
4	HA1	1	7	37	0	3
4	HA1	1	8	38
4	HA1	1	9	39	0	1
4	HA1	1	10	40	0	0
4	HA2	1	1	41	25	0
4	HA2	1	2	42	20	1
4	HA2	1	3	43	10	1
4	HA2	1	4	44	17	2
4	HA2	1	5	45	0	4
4	HA2	1	6	46	0	2
4	HA2	1	7	47	1	2
4	HA2	1	8	48	0	4
4	HA2	1	9	49	0	5
4	HA2	1	10	50	0	7
4	HA3	1	1	51	3	5
4	HA3	1	2	52	0	0
4	HA3	1	3	53	4	3
4	HA3	1	4	54	0	3
4	HA3	1	5	55	0	0
4	HA3	1	6	56	0	0
4	HA3	1	7	57	0	2
4	HA3	1	8	58	0	2
4	HA3	1	9	59	0	6
4	HA3	1	10	60	0	5
6	HC1	0	1	1	19	0
6	HC1	0	2	2	0	0
6	HC1	0	3	3	2	0
6	HC1	0	4	4	2	0
6	HC1	0	5	5	2	0
6	HC1	0	6	6	3	0
6	HC1	0	7	7	0	1
6	HC1	0	8	8	0	0
6	HC1	0	9	9	0	0
6	HC1	0	10	10	0	0
6	HC2	0	1	11
6	HC2	0	2	12	0	0
6	HC2	0	3	13	0	0
6	HC2	0	4	14	30	0
6	HC2	0	5	15	22	0
6	HC2	0	6	16	0	0
6	HC2	0	7	17	0	0
6	HC2	0	8	18	0	0
6	HC2	0	9	19	8	0
6	HC2	0	10	20	0	0
6	HC3	0	1	21	25	0
6	HC3	0	2	22	1	0
6	HC3	0	3	23	0	0
6	HC3	0	4	24	20	0
6	HC3	0	5	25	7	0
6	HC3	0	6	26	35	0
6	HC3	0	7	27	3	0
6	HC3	0	8	28	4	0
6	HC3	0	9	29	4	0
6	HC3	0	10	30	0	0
6	HA1	1	1	31	0	3
6	HA1	1	2	32	0	4
6	HA1	1	3	33	0	0
6	HA1	1	4	34	4	0
6	HA1	1	5	35
6	HA1	1	6	36	0	2
6	HA1	1	7	37	0	0
6	HA1	1	8	38
6	HA1	1	9	39	0	2
6	HA1	1	10	40	0	0
6	HA2	1	1	41	0	0
6	HA2	1	2	42	11	0
6	HA2	1	3	43	25	1
6	HA2	1	4	44	0	0
6	HA2	1	5	45	22	2
6	HA2	1	6	46	0	4
6	HA2	1	7	47	15	0
6	HA2	1	8	48	0	5
6	HA2	1	9	49	0	2
6	HA2	1	10	50	0	4
6	HA3	1	1	51
6	HA3	1	2	52	0	0
6	HA3	1	3	53	0	2
6	HA3	1	4	54	0	1
6	HA3	1	5	55	2	0
6	HA3	1	6	56	0	0
6	HA3	1	7	57	1	1
6	HA3	1	8	58	1	0
6	HA3	1	9	59	0	10
6	HA3	1	10	60	3	7
8	HC1	0	1	1	0	2
8	HC1	0	2	2	9	0
8	HC1	0	3	3	0	0
8	HC1	0	4	4	0	0
8	HC1	0	5	5	0	0
8	HC1	0	6	6	0	0
8	HC1	0	7	7	0	0
8	HC1	0	8	8	0	0
8	HC1	0	9	9	0	0
8	HC1	0	10	10	4	0
8	HC2	0	1	11
8	HC2	0	2	12	0	0
8	HC2	0	3	13	0	0
8	HC2	0	4	14	0	0
8	HC2	0	5	15	0	1
8	HC2	0	6	16	1	0
8	HC2	0	7	17	0	0
8	HC2	0	8	18	0	2
8	HC2	0	9	19	1	0
8	HC2	0	10	20	0	0
8	HC3	0	1	21	7	0
8	HC3	0	2	22	1	2
8	HC3	0	3	23	0	0
8	HC3	0	4	24	0	0
8	HC3	0	5	25	12	0
8	HC3	0	6	26	0	0
8	HC3	0	7	27	0	0
8	HC3	0	8	28	5	0
8	HC3	0	9	29	4	0
8	HC3	0	10	30	0	0
8	HA1	1	1	31	0	0
8	HA1	1	2	32	0	0
8	HA1	1	3	33	0	6
8	HA1	1	4	34	0	0
8	HA1	1	5	35	0	0
8	HA1	1	6	36	0	0
8	HA1	1	7	37	0	0
8	HA1	1	8	38	0	14
8	HA1	1	9	39	0	7
8	HA1	1	10	40	0	5
8	HA2	1	1	41	0	0
8	HA2	1	2	42	0	0
8	HA2	1	3	43	0	0
8	HA2	1	4	44	5	0
8	HA2	1	5	45	0	0
8	HA2	1	6	46	0	2
8	HA2	1	7	47	0	0
8	HA2	1	8	48	0	0
8	HA2	1	9	49	0	0
8	HA2	1	10	50	0	5
8	HA3	1	1	51	0	0
8	HA3	1	2	52	0	0
8	HA3	1	3	53	0	0
8	HA3	1	4	54	0	3
8	HA3	1	5	55	0	3
8	HA3	1	6	56	0	0
8	HA3	1	7	57	0	0
8	HA3	1	8	58	0	0
8	HA3	1	9	59	0	0
8	HA3	1	10	60	0	9
